# Supplementary material for: Mitigating Fox Predation on Freshwater Turtle Nests: Comparing Effectiveness of Three In Situ Protection Methods
Source: Ecol Evol. 2025 Sep 8;15(9):e72121. doi: 10.1002/ece3.72121 (PMC12416911; doi:10.1002/ece3.72121)
Supplement: Supplementary file 1 — Data S1: ece372121‐sup‐0001‐DataS1.xlsx. [file ECE3-15-e72121-s001.xlsx]

## Sheet: Artificial nest data
Region	Location_ID	Plot_ID	Treatment	No_nests	Destroyed	Intact	%Destroyed	prop.destroy	Start	Finish	Burial_weeks
Gunbower	Longmore	LMF1	Fence	10	8	2	80	0.8	2023-12-14	2024-02-21	10
Gunbower	Longmore	LMF2	Fence	10	10	0	100	1	2023-12-14	2024-02-21	10
Gunbower	Longmore	LMC1	Control	10	5	5	50	0.5	2023-12-14	2024-02-21	10
Gunbower	Longmore	LMC2	Control	10	10	0	100	1	2023-12-14	2024-02-21	10
Gunbower	Cockatoo	CM	Mesh	10	0	10	0	0	2023-12-14	2024-02-20	10
Gunbower	Cockatoo	CC	Control	10	8	2	80	0.8	2023-12-14	2024-02-20	10
Loddon	Loddon	LI1	Island	4	1	3	25	0.25	2023-12-14	2024-03-03	11
Loddon	Loddon	LI2	Island	4	1	3	25	0.25	2023-12-14	2024-03-03	11
Loddon	Loddon	LC1	Control	5	2	3	40	0.4	2023-12-14	2024-03-03	11
Loddon	Loddon	LC2	Control	5	5	0	100	1	2023-12-14	2024-03-03	11
Winton	Winton	WI	Island	4	0	4	0	0	2023-12-13	2024-03-13	13
Winton	Winton	WC	Control	5	2	3	40	0.4	2023-12-13	2024-03-13	13
Wodonga	Barnawartha	BF	Fence	10	5	5	50	0.5	2023-12-28	2024-03-13	13
Wodonga	Barnawartha	BC	Control	10	10	0	100	1	2023-12-28	2024-01-29	5
Wodonga	Moloney	MM1	Mesh	10	7	3	70	0.7	2023-12-28	2024-03-13	13
Wodonga	Moloney	MM2	Mesh	10	5	5	50	0.5	2023-12-28	2024-03-13	13
Wodonga	Moloney	MC1	Control	10	10	0	100	1	2023-12-28	2024-01-05	1
Wodonga	Moloney	MC2	Control	10	10	0	100	1	2023-12-28	2024-01-05	1
Sunnyside	Paiwalla	PF1	Fence	10	1	9	10	0.1	2023-01-06	2024-03-15	10
Sunnyside	Paiwalla	PF2	Fence	10	0	10	0	0	2023-01-06	2024-03-15	10
Sunnyside	Paiwalla	PC1	Control	10	9	1	90	0.9	2023-01-06	2024-03-15	10
Sunnyside	Paiwalla	PC2	Control	10	10	0	100	1	2023-01-06	2024-03-15	10
Narrung	Warneke	WF1	Fence	10	2	8	20	0.2	2023-01-05	2024-03-16	10
Narrung	Warneke	WF2	Fence	10	0	10	0	0	2023-01-05	2024-03-16	10
Narrung	Warneke	WC1	Control	10	10	0	100	1	2023-01-05	2024-03-16	10
Narrung	Warneke	WC2	Control	10	10	0	100	1	2023-01-05	2024-03-16	10

## Sheet: Predator type data
				Porportion of nests destroyed by each predator
Location_ID	Plot_ID	Treatment	No_nests	Ravens	Foxes	Swamphen	Possum	Echidna
Longmore	LMF1	Fence	10	0.8	0	0	0	0
Longmore	LMF2	Fence	10	1	0	0	0	0
Longmore	LMC1	Control	10	0	0.5	0	0	0
Longmore	LMC2	Control	10	0	1	0	0	0
Cockatoo	CM	Mesh	10	0	0	0	0	0
Cockatoo	CC	Control	10	0.3	0.5	0	0	0
Loddon	LI1	Island	4	0	0	0.25	0	0
Loddon	LI2	Island	4	0	0	0.25	0	0
Loddon	LC1	Control	5	0	0.4	0	0	0
Loddon	LC2	Control	5	0	1	0	0	0
Winton	WI	Island	4	0	0	0	0	0
Winton	WC	Control	5	0.2	0.2	0	0	0
Barnawartha	BF	Fence	10	0	0.5	0	0	0
Barnawartha	BC	Control	10	0	1	0	0	0
Moloney	MM1	Mesh	10	0.2	0.5	0	0	0
Moloney	MM2	Mesh	10	0	0.5	0	0	0
Moloney	MC1	Control	10	0	1	0	0	0
Moloney	MC2	Control	10	0	1	0	0	0
Paiwalla	PF1	Fence	10	0	0	0	0.1	0
Paiwalla	PF2	Fence	10	0	0	0	0	0
Paiwalla	PC1	Control	10	0	0.9	0	0	0
Paiwalla	PC2	Control	10	0	1	0	0	0
Warneke	WF1	Fence	10	0	0	0.2	0	0
Warneke	WF2	Fence	10	0	0	0	0	0
Warneke	WC1	Control	10	0	0.8	0.2	0	0
Warneke	WC2	Control	10	0	0.9	0	0	0.1
